# Supplementary material for: A Report of a Child with SEC31A-Related Neurodevelopmental Disorder
Source: Int J Mol Sci. 2025 May 30;26(11):5296. doi: 10.3390/ijms26115296 (PMC12155280; doi:10.3390/ijms26115296)
Supplement: Supplementary file 1 [file ijms-26-05296-s001.zip]

Archive with 1 entries (1 files):
- ijms-3602089-supplementary.pdf
